# Supplementary material for: Artificial Intelligence in Medical Assessment: Reliability and Performance of Multimodal Large Language Models in a High-Stakes Licensing Examination
Source: Behav Sci (Basel). 2026 May 19;16(5):822. doi: 10.3390/bs16050822 (PMC13203780; doi:10.3390/bs16050822)
Supplement: Supplementary file 1 [file behavsci-16-00822-s001.zip]

Archive with 1 entries (1 files):
- behavsci-4260489-supplementary.pdf
